# Supplementary material for: Domestication reshapes the swine gut microbiome: metagenomic insights into taxonomic and functional divergence across wild and domestic populations
Source: Front Microbiol. 2026 Jul 7;17:1854568. doi: 10.3389/fmicb.2026.1854568 (PMC13385099; doi:10.3389/fmicb.2026.1854568)
Supplement: Supplementary file 1 [file Table_1.xlsx]

## Sheet: Sheet1
Additional file1:Table S1 Details of Data Used in This Study
Category	Breed	Abbreviation	Quantity	Item Number
Wild boar	Nanchang wild boars	NCWB	6	CNP0000824
Chinese domestic pig	Tibetan Pig	TBP	11	CNP0000824
Chinese domestic pig	Congjiang Xiang Pig	CJX	8	CNP0002106
Chinese domestic pig	Dahe Black Pig	DHB	3	PRJNA872826
Chinese domestic pig	Diannan Small-ear Pig	DNSE	3	PRJNA872826
Chinese domestic pig	Bama Xiang Pig	BMX	10	PRJNA1147800
Chinese domestic pig	Huanjiang Xiang Pig	HJX	8	CNP0002106
Chinese domestic pig	Lantang Pig	LT	30	PRJNA1079049
Chinese domestic pig	Liangguang Small Spotted Pig	LGXH	25	CRA042002
Chinese domestic pig	Ningxiang Pig	NX	8	CNP0002106
Chinese domestic pig	Shaziling Pig	SZL	8	CNP0002106
Chinese domestic pig	Laiwu Pig	LW	8	PRJNA747893
Chinese domestic pig	Licha Pig	LC	14	CNP0000824
Western domestic pig	Large White	Y	29	CNP0000824
Western domestic pig	Landrace	L	7	CRA042002
Western domestic pig	Duroc	D	20	CNP0000824
