# Supplementary material for: Domestication reshapes the swine gut microbiome: metagenomic insights into taxonomic and functional divergence across wild and domestic populations
Source: Front Microbiol. 2026 Jul 7;17:1854568. doi: 10.3389/fmicb.2026.1854568 (PMC13385099; doi:10.3389/fmicb.2026.1854568)
Supplement: Supplementary file 2 [file Table_2.xlsx]

## Sheet: Sheet1
Additional file1:Table S2 Results of Functional Difference Analysis for Metagenomic Functions in Chinese and Western Domestic Pigs
Pathway	Mean_Chinese	Mean_Western	Difference	P_value	Lower_CI	Upper_CI	P_adj
aspartate and glutamate metabolism	0.67	0.6	0.0693	8.19e-09	0.0491	0.0952	8.19e-08
diarylheptanoid and gingerol biosynthesis	0.0103	0.0135	-0.00318	3.41e-05	-0.00463	-0.00184	0.000161
leucine and isoleucine biosynthesis	0.252	0.23	0.0228	0.000185	0.0116	0.0362	0.000767
piperidine and pyridine alkaloid biosynthesis	0.0768	0.0682	0.00863	6.79e-09	0.00555	0.0109	7.22e-08
tyrosine and tryptophan biosynthesis	0.526	0.477	0.0494	1.92e-09	0.0368	0.0663	2.58e-08
Alanine	0.67	0.6	0.0693	8.19e-09	0.0491	0.0952	8.19e-08
Alzheimer disease	0.0448	0.0539	-0.00911	0.000629	-0.0108	-0.00255	0.00233
Amino acid related enzymes	1.02	0.936	0.0839	1.5e-09	0.0546	0.107	2.12e-08
Amino sugar and nucleotide sugar metabolism	0.957	0.93	0.027	0.00256	0.012	0.0529	0.00797
Aminoacyl-tRNA biosynthesis	0.814	0.713	0.101	4.49e-16	0.0766	0.117	2.86e-14
Amoebiasis	0.0229	0.0281	-0.0052	3.99e-09	-0.00731	-0.00402	4.85e-08
Amyotrophic lateral sclerosis	0.0298	0.0432	-0.0134	3.76e-08	-0.0166	-0.00849	3.37e-07
Antimicrobial resistance genes	0.439	0.637	-0.198	5.53e-20	-0.221	-0.156	2.82e-17
Apoptosis	0.0176	0.03	-0.0124	6.71e-08	-0.0162	-0.00801	5.9e-07
Arabinogalactan biosynthesis - Mycobacterium	0.0188	0.0158	0.00293	3.55e-06	0.00237	0.00524	2.08e-05
Arachidonic acid metabolism	0.00746	0.0123	-0.00483	4.81e-06	-0.00555	-0.00212	2.69e-05
Arginine biosynthesis	0.379	0.336	0.0428	3.55e-11	0.0325	0.0541	6.71e-10
Ascorbate and aldarate metabolism	0.0945	0.108	-0.0136	0.000904	-0.0185	-0.00427	0.0032
Bacterial chemotaxis	0.185	0.133	0.0525	1.04e-08	0.0357	0.0691	9.98e-08
Bacterial invasion of epithelial cells	0.0112	0.0139	-0.00266	0.000663	-0.004	-0.00107	0.00243
Bacterial motility proteins	0.553	0.393	0.161	1.5e-08	0.117	0.22	1.42e-07
Bacterial secretion system	0.634	0.665	-0.0313	0.000173	-0.0425	-0.013	0.000722
Bacterial toxins	0.056	0.0656	-0.0096	3.47e-07	-0.0118	-0.00582	2.39e-06
Biofilm formation - Escherichia coli	0.229	0.208	0.0219	2.29e-09	0.0126	0.0247	2.99e-08
Biofilm formation - Vibrio cholerae	0.285	0.254	0.0311	1.4e-10	0.0206	0.0359	2.55e-09
Biosynthesis of siderophore group nonribosomal peptides	0.0115	0.0173	-0.00573	0.00108	-0.00572	-0.0014	0.00373
Biosynthesis of type II polyketide products	0.000158	9.04e-05	6.74e-05	0.000745	4.38e-05	9.68e-05	0.00271
Biosynthesis of unsaturated fatty acids	0.00362	0.00551	-0.00189	0.000859	-0.00164	-0.000371	0.00306
Biosynthesis of various secondary metabolites - part 2	0.185	0.217	-0.0323	2.37e-05	-0.0435	-0.0174	0.000117
Biosynthesis of various secondary metabolites - part 3	0.0037	0.00303	0.000668	0.000334	0.000403	0.00127	0.00129
C5-Branched dibasic acid metabolism	0.152	0.133	0.0189	3.86e-06	0.0112	0.0257	2.21e-05
CD molecules	0.0158	0.0205	-0.0047	0.000783	-0.00703	-0.00197	0.00281
Caffeine metabolism	0.000119	4.91e-05	7e-05	1.53e-12	1.41e-05	4.72e-05	3.39e-11
Carbapenem biosynthesis	0.044	0.0382	0.00578	8.47e-10	0.00452	0.00795	1.23e-08
Carbon fixation in photosynthetic organisms	0.424	0.4	0.0237	0.00101	0.0105	0.0422	0.00353
Carotenoid biosynthesis	0.00687	0.0112	-0.00437	4.55e-06	-0.00417	-0.00163	2.58e-05
Cationic antimicrobial peptide (CAMP) resistance	0.216	0.266	-0.0505	1.74e-13	-0.0407	-0.0229	4.93e-12
Cell growth	0.93	0.758	0.172	8.49e-05	0.105	0.265	0.000367
Chemical carcinogenesis	0.00318	0.00571	-0.00253	9.78e-05	-0.0026	-0.000739	0.000419
Chloroalkane and chloroalkene degradation	0.0626	0.0548	0.00782	0.00292	0.00199	0.0112	0.00882
Cholesterol metabolism	0.0127	0.00899	0.00369	7.99e-08	0.003	0.00546	6.79e-07
Chromosome and associated proteins	1.69	1.95	-0.26	3.52e-18	-0.265	-0.179	5.99e-16
Complement and coagulation cascades	0.000308	0.000315	-6.97e-06	0.000296	2.04e-05	0.000154	0.00117
Coronavirus disease - COVID-19	0.0354	0.0454	-0.00996	0.00138	-0.0219	-0.00555	0.00468
Cushing syndrome	0.00909	0.00672	0.00237	5.28e-07	0.00173	0.00353	3.54e-06
Cysteine and methionine metabolism	0.782	0.831	-0.0483	0.000306	-0.0628	-0.0194	0.0012
Cytochrome P450	0.00253	0.000853	0.00168	1.68e-14	0.00104	0.00181	6.58e-13
Cytokine-cytokine receptor interaction	5.35e-05	0.000331	-0.000278	1.66e-10	-0.000259	-7.21e-05	2.92e-09
Cytokines and growth factors	6.81e-05	0.000274	-0.000205	2.33e-07	-0.000112	-5.24e-06	1.72e-06
D-Arginine and D-ornithine metabolism	0.0145	0.0125	0.00202	0.00233	0.00108	0.00465	0.00729
D-Glutamine and D-glutamate metabolism	0.118	0.107	0.0103	5.69e-07	0.00694	0.016	3.72e-06
DNA repair and recombination proteins	2.91	3.24	-0.33	3.72e-05	-0.405	-0.128	0.000174
DNA replication	0.723	0.849	-0.126	8.39e-05	-0.123	-0.0423	0.000366
DNA replication proteins	1.33	1.71	-0.382	9.94e-14	-0.403	-0.219	3.17e-12
EGFR tyrosine kinase inhibitor resistance	0.00222	0.00349	-0.00127	0.00185	-0.00157	-0.000319	0.00598
Endometrial cancer	0.00098	0.00208	-0.0011	0.000767	-0.000869	-0.000164	0.00277
Epithelial cell signaling in Helicobacter pylori infection	0.0674	0.0559	0.0115	3.5e-12	0.00729	0.013	7.14e-11
Ethylbenzene degradation	0.00212	0.00444	-0.00233	0.00101	-0.00229	-0.000311	0.00353
Exosome	1.05	1.01	0.0486	4.36e-05	0.027	0.0692	0.000199
Fanconi anemia pathway	0.00229	0.00392	-0.00163	2.06e-05	-0.00197	-0.00072	0.000106
Flagellar assembly	0.319	0.265	0.0546	0.00231	0.0229	0.0957	0.00727
Flavonoid biosynthesis	0.0103	0.0135	-0.00318	3.36e-05	-0.00464	-0.00184	0.000161
G protein-coupled receptors	0.000298	0.000677	-0.000379	3.95e-05	-0.000353	-0.000108	0.000182
GABAergic synapse	0.06	0.0523	0.00768	4.5e-09	0.00572	0.0106	5.34e-08
Global maps only	0.0225	0.0184	0.00409	5.31e-05	0.00219	0.00612	0.00024
Glucagon signaling pathway	0.126	0.116	0.00951	5.51e-05	0.00398	0.0109	0.000246
Glutamatergic synapse	0.0586	0.0509	0.00772	4.74e-10	0.00602	0.0101	7.56e-09
Glutathione metabolism	0.0828	0.0921	-0.0093	0.00271	-0.0115	-0.00228	0.00828
Glycan metabolism	0.0519	0.0467	0.00515	5.44e-07	0.00337	0.0069	3.6e-06
Glycerolipid metabolism	0.269	0.243	0.0259	1.34e-05	0.0145	0.0368	7.06e-05
Glycerophospholipid metabolism	0.412	0.368	0.0439	1.47e-07	0.0254	0.0568	1.17e-06
Glycolysis / Gluconeogenesis	0.821	0.766	0.0544	2.45e-07	0.0303	0.0665	1.78e-06
Glycosaminoglycan binding proteins	0.00841	0.0135	-0.00513	1.28e-12	-0.00654	-0.00432	2.98e-11
Glycosaminoglycan degradation	0.0512	0.069	-0.0178	7.15e-08	-0.0223	-0.0108	6.18e-07
Glycosphingolipid biosynthesis - ganglio series	0.0215	0.0382	-0.0167	6.74e-13	-0.0203	-0.0129	1.64e-11
Glycosphingolipid biosynthesis - globo and isoglobo series	0.0595	0.077	-0.0174	6.24e-09	-0.0235	-0.0127	6.92e-08
HIF-1 signaling pathway	0.136	0.129	0.00754	0.00157	0.00236	0.0102	0.00523
Histidine metabolism	0.328	0.284	0.0445	5.08e-09	0.0339	0.0619	5.89e-08
Huntington disease	0.0357	0.0472	-0.0114	1.2e-06	-0.0127	-0.00507	7.45e-06
Inositol phosphate metabolism	0.111	0.0966	0.014	3.81e-10	0.0105	0.018	6.27e-09
Isoquinoline alkaloid biosynthesis	0.0449	0.0397	0.00522	1.2e-06	0.00322	0.00728	7.45e-06
Lectins	0.00097	0.00171	-0.000744	0.00276	-0.000722	-0.000153	0.00839
Lipid biosynthesis proteins	0.423	0.387	0.0355	1.77e-08	0.0237	0.0467	1.64e-07
Lipoic acid metabolism	0.0182	0.0251	-0.00682	0.000353	-0.00929	-0.00341	0.00135
Longevity regulating pathway - multiple species	0.0761	0.0674	0.00866	5.74e-06	0.00696	0.0154	3.15e-05
Lysine biosynthesis	0.41	0.362	0.048	2.14e-14	0.0366	0.0571	7.81e-13
Lysosome	0.0841	0.128	-0.0435	7.98e-12	-0.053	-0.032	1.57e-10
MAPK signaling pathway - plant	0.0509	0.0453	0.00559	1.18e-07	0.00327	0.0069	9.74e-07
MAPK signaling pathway - yeast	0.00285	0.00509	-0.00224	1.52e-07	-0.00254	-0.00115	1.19e-06
Malaria	5.15e-05	0.000155	-0.000104	0.00139	-4.82e-05	4.8e-06	0.00468
Maturity onset diabetes of the young	5.97e-05	2.58e-05	3.39e-05	2.3e-07	2.44e-05	4.39e-05	1.72e-06
Melanoma	0.000756	0.00158	-0.000826	0.00266	-0.000743	-0.000111	0.00818
Messenger RNA biogenesis	0.495	0.476	0.0191	0.00231	0.00695	0.0307	0.00727
Methane metabolism	0.57	0.517	0.0526	8.93e-08	0.0312	0.0644	7.46e-07
MicroRNAs in cancer	0.0923	0.196	-0.104	1.82e-16	-0.0987	-0.0665	1.55e-14
Mismatch repair	0.82	0.936	-0.116	9.54e-06	-0.126	-0.0517	5.07e-05
Monobactam biosynthesis	0.151	0.138	0.0131	2.43e-05	0.00804	0.0199	0.000119
Mucin type O-glycan biosynthesis	0.000102	0.000242	-0.00014	0.000103	-5.39e-05	-3.8e-05	0.000437
Necroptosis	0.134	0.11	0.0236	1.2e-14	0.0203	0.0296	5.57e-13
Neuroactive ligand-receptor interaction	0.0124	0.00898	0.00346	3.17e-07	0.00264	0.00518	2.21e-06
Nicotinate and nicotinamide metabolism	0.442	0.4	0.0423	1.16e-16	0.0341	0.0493	1.18e-14
Nitrogen metabolism	0.24	0.206	0.0341	3.03e-13	0.0274	0.043	7.72e-12
Nitrotoluene degradation	0.0467	0.0271	0.0196	3.54e-19	0.0145	0.0216	9.04e-17
Non-alcoholic fatty liver disease	0.00573	0.0147	-0.00895	2.4e-10	-0.0077	-0.00365	4.08e-09
Non-homologous end-joining	0.00354	0.00749	-0.00395	9.22e-09	-0.00411	-0.0019	9.04e-08
Novobiocin biosynthesis	0.0886	0.0787	0.00989	7.03e-09	0.00659	0.0129	7.32e-08
Other glycan degradation	0.162	0.212	-0.0499	3.79e-09	-0.0604	-0.0307	4.72e-08
Oxidative phosphorylation	0.709	0.765	-0.056	5.51e-06	-0.089	-0.0394	3.05e-05
Pantothenate and CoA biosynthesis	0.442	0.4	0.0421	2.64e-07	0.0219	0.0481	1.87e-06
Parkinson disease	0.217	0.248	-0.0311	6.22e-06	-0.0412	-0.0153	3.38e-05
Pathways of neurodegeneration - multiple diseases	0.0356	0.0501	-0.0145	2.01e-07	-0.019	-0.00881	1.55e-06
Peptidases and inhibitors	1.75	1.66	0.0935	6.89e-07	0.0596	0.124	4.39e-06
Peptidoglycan biosynthesis	0.715	0.625	0.0899	3.29e-12	0.0729	0.118	7e-11
Pertussis	0.0229	0.0398	-0.0169	5.93e-09	-0.0171	-0.00881	6.72e-08
Phenylalanine	0.526	0.477	0.0494	1.92e-09	0.0368	0.0663	2.58e-08
Phenylalanine metabolism	0.153	0.138	0.0148	3.81e-05	0.00972	0.0243	0.000177
Photosynthesis - antenna proteins	0.0944	0.0515	0.0429	2.6e-07	0.0224	0.05	1.87e-06
Photosynthesis proteins	0.393	0.35	0.0429	0.000253	0.0255	0.0743	0.00103
Polycyclic aromatic hydrocarbon degradation	0.00296	0.00209	0.000876	2.19e-05	0.000597	0.00156	0.000111
Prenyltransferases	0.172	0.167	0.00488	0.00229	0.00348	0.0159	0.00727
Prion disease	0.0211	0.0291	-0.00805	0.00139	-0.0104	-0.00241	0.00468
Prodigiosin biosynthesis	0.106	0.0975	0.00865	6.59e-07	0.00556	0.0119	4.25e-06
Prokaryotic defense system	1.45	1.84	-0.39	7.83e-15	-0.48	-0.291	3.99e-13
Protein digestion and absorption	0.0145	0.0206	-0.00613	3.36e-06	-0.00834	-0.00348	2.02e-05
Protein kinases	0.308	0.333	-0.0256	0.00171	-0.0424	-0.0101	0.00564
Proximal tubule bicarbonate reclamation	0.0305	0.0239	0.0066	5.39e-10	0.00517	0.00884	8.33e-09
Purine metabolism	1.37	1.32	0.05	0.00185	0.0219	0.0874	0.00598
Pyruvate metabolism	0.719	0.66	0.0592	2.02e-08	0.0371	0.077	1.84e-07
Quorum sensing	1.23	1.15	0.0783	0.000212	0.0407	0.136	0.000871
RIG-I-like receptor signaling pathway	0.00226	0.00544	-0.00317	1.47e-13	-0.00334	-0.00206	4.4e-12
RNA transport	0.0857	0.0901	-0.00445	0.00135	-0.0105	-0.00281	0.00463
Renal cell carcinoma	0.00839	0.00608	0.00231	4.28e-07	0.00162	0.00331	2.91e-06
Renin-angiotensin system	0.00148	0.00274	-0.00126	1.53e-05	-0.00145	-0.000581	7.96e-05
Replication and repair	1.14	1.31	-0.165	0.000327	-0.238	-0.0771	0.00127
Retinol metabolism	0.0148	0.0126	0.00219	0.00261	0.000764	0.00365	0.00807
Retrograde endocannabinoid signaling	0.00262	0.0117	-0.00911	4.34e-14	-0.00758	-0.00439	1.48e-12
Ribosome biogenesis	1.9	1.73	0.169	2.1e-07	0.124	0.255	1.6e-06
Secretion system	1.13	1.08	0.053	9.05e-06	0.0419	0.0945	4.86e-05
Signaling pathways regulating pluripotency of stem cells	0.0011	0.00255	-0.00145	1.49e-06	-0.00126	-0.000417	9.03e-06
Sphingolipid metabolism	0.124	0.139	-0.0155	0.000104	-0.0279	-0.00859	0.000437
Spinocerebellar ataxia	0.0143	0.0224	-0.00805	0.00175	-0.00899	-0.00166	0.00571
Starch and sucrose metabolism	0.769	0.703	0.0657	0.000265	0.0233	0.0771	0.00106
Staurosporine biosynthesis	9.05e-05	1.91e-05	7.14e-05	0.000587	-3.95e-06	3.56e-05	0.00219
Steroid biosynthesis	0.00257	0.00174	0.000836	6.52e-05	0.000457	0.00138	0.000287
Steroid degradation	0.000755	0.000539	0.000216	0.000504	7.37e-05	0.000312	0.00189
Steroid hormone biosynthesis	0.00454	0.00337	0.00117	0.00162	0.000437	0.00174	0.00535
Stilbenoid	0.0103	0.0135	-0.00318	3.41e-05	-0.00463	-0.00184	0.000161
TNF signaling pathway	0.00108	0.00263	-0.00155	1.36e-07	-0.00188	-0.000732	1.1e-06
Taurine and hypotaurine metabolism	0.0871	0.0827	0.00436	0.000248	0.003	0.00918	0.00101
Terpenoid backbone biosynthesis	0.403	0.353	0.0495	3.8e-17	0.0398	0.0597	4.85e-15
Tetracycline biosynthesis	0.00266	0.00512	-0.00246	2.14e-05	-0.00293	-0.000872	0.000109
Th17 cell differentiation	0.0265	0.0239	0.00259	0.000424	0.00127	0.00449	0.00162
Thermogenesis	0.0596	0.0718	-0.0122	0.000259	-0.0141	-0.00427	0.00104
Thiamine metabolism	0.358	0.322	0.0362	4.15e-15	0.0294	0.0443	2.35e-13
Thyroid cancer	0.000509	0.00118	-0.000667	1.29e-06	-0.000675	-0.000223	7.91e-06
Thyroid hormone synthesis	0.00831	0.0132	-0.00486	5.64e-05	-0.00648	-0.00194	0.00025
Transfer RNA biogenesis	2.23	1.99	0.242	2.61e-16	0.206	0.304	1.9e-14
Translation	0.0652	0.045	0.0201	8.47e-10	0.0134	0.0247	1.23e-08
Translation factors	0.644	0.625	0.0186	0.0012	0.00952	0.0356	0.00414
Tropane	0.0768	0.0682	0.00863	6.79e-09	0.00555	0.0109	7.22e-08
Two-component system_1	1.28	1.2	0.0781	3.86e-06	0.0586	0.136	2.21e-05
Type I polyketide structures	0.000506	0.000371	0.000135	3.55e-06	0.000133	0.000305	2.08e-05
Tyrosine metabolism	0.109	0.0967	0.0125	2.87e-09	0.00904	0.0165	3.66e-08
Ubiquinone and other terpenoid-quinone biosynthesis	0.0865	0.101	-0.0146	0.00187	-0.0232	-0.00561	0.006
Unclassified viral proteins	0.105	0.0904	0.0145	1.64e-14	0.0122	0.0174	6.58e-13
Vancomycin resistance	0.248	0.223	0.0253	2.25e-05	0.0159	0.0427	0.000112
Various types of N-glycan biosynthesis	0.0231	0.0406	-0.0175	1.9e-13	-0.0217	-0.0144	5.09e-12
Vibrio cholerae infection	0.0042	0.00749	-0.00329	2.58e-05	-0.00336	-0.00126	0.000126
Vitamin digestion and absorption	0.000407	0.000786	-0.000379	0.000473	-0.000359	-7.23e-05	0.00179
